# Supplementary material for: Long Non-Coding RNA LINC00355 Promotes the Development and Progression of Colorectal Cancer by Elevating Guanine Nucleotide Exchange Factor T Expression via RNA Binding Protein lin-28 Homolog A
Source: Front Oncol. 2020 Dec 14;10:582669. doi: 10.3389/fonc.2020.582669 (PMC7769380; doi:10.3389/fonc.2020.582669)
Supplement: Supplementary file 2 [file DataSheet_2.xlsx]

## Sheet: Sheet1
The list of 100 up-regulated lncRNAs
gene_id	gene_name	gene_type	baseMean	log2FoldChange	lfcSE	stat	pvalue	padj
ENSG00000230316.7	FEZF1-AS1	lncRNA	161.425	9.32018	0.469943	19.8326	1.5582e-87	8.55868e-85
ENSG00000214039.9	LINC02418	lncRNA	582.388	9.01769	0.380006	23.7304	1.75087e-124	2.88508e-121
ENSG00000276122.1	AC026336.3	lncRNA	59.717	8.57427	0.575118	14.9087	2.89258e-50	2.52457e-48
ENSG00000224099.2	AC104823.1	lncRNA	139.142	7.9755	0.510373	15.6268	4.78114e-55	5.41097e-53
ENSG00000249550.7	LINC01234	lncRNA	133.631	7.74479	0.471442	16.4279	1.2079e-60	1.90649e-58
ENSG00000228437.5	LINC02474	lncRNA	30.36	7.66749	0.640508	11.9709	5.04478e-33	1.5005e-31
ENSG00000231172.2	AC007099.1	lncRNA	27.7163	7.47079	0.441439	16.9237	3.00795e-64	5.76338e-62
ENSG00000261650.1	AC055717.2	lncRNA	24.8301	7.4486	0.471597	15.7944	3.39857e-56	4.19174e-54
ENSG00000250920.3	AC105460.1	lncRNA	53.0233	7.42623	0.793018	9.36451	7.64056e-21	1.01012e-19
ENSG00000223812.8	AC073365.1	lncRNA	20.6733	7.32096	0.625302	11.7079	1.16151e-31	3.18565e-30
ENSG00000251026.2	LINC02163	lncRNA	21.5454	7.24491	0.399341	18.1422	1.47999e-73	4.9168e-71
ENSG00000233532.6	LINC00460	lncRNA	63.6041	7.10868	0.409844	17.3448	2.15782e-67	4.88414e-65
ENSG00000232679.2	LINC01705	lncRNA	21.7024	7.04195	0.447435	15.7385	8.24108e-56	9.89771e-54
ENSG00000249306.6	LINC01411	lncRNA	63.7212	6.96145	0.491805	14.1549	1.74152e-45	1.16844e-43
ENSG00000197085.11	NPSR1-AS1	lncRNA	34.3926	6.95348	0.483315	14.3871	6.23799e-47	4.56437e-45
ENSG00000228742.11	LINC02577	lncRNA	58.6048	6.8238	0.35746	19.0897	3.07723e-81	1.36308e-78
ENSG00000249196.6	TMEM132D-AS1	lncRNA	13.7674	6.58894	0.922567	7.14196	9.20093e-13	6.30355e-12
ENSG00000270372.1	AL162413.1	lncRNA	12.759	6.55399	0.579043	11.3187	1.06083e-29	2.57216e-28
ENSG00000226320.6	LINC01811	lncRNA	21.8164	6.50422	0.445222	14.6089	2.46339e-48	1.95529e-46
ENSG00000230426.4	ERVMER61-1	lncRNA	12.4835	6.45492	0.839857	7.68574	1.52114e-14	1.23111e-13
ENSG00000205293.5	LINC01602	lncRNA	12.7576	6.41846	0.551895	11.6299	2.90607e-31	7.78385e-30
ENSG00000251095.7	AC093866.1	lncRNA	74.6469	6.39938	0.551883	11.5955	4.34121e-31	1.14492e-29
ENSG00000266976.3	AC079466.1	lncRNA	14.9534	6.36132	0.598806	10.6233	2.32093e-26	4.56158e-25
ENSG00000236452.1	AC123023.1	lncRNA	31.6217	6.30092	0.397125	15.8664	1.08351e-56	1.39485e-54
ENSG00000230234.1	AL162582.1	lncRNA	27.3568	6.29934	0.476555	13.2185	6.86172e-40	3.22681e-38
ENSG00000228705.2	LINC00659	lncRNA	47.6392	6.25582	0.350878	17.8291	4.20279e-71	1.15423e-68
ENSG00000267073.1	AC005256.1	lncRNA	12.4526	6.23416	0.468797	13.2982	2.3708e-40	1.14362e-38
ENSG00000229404.6	LINC00858	lncRNA	52.1028	6.17243	0.371237	16.6266	4.4697e-62	7.73653e-60
ENSG00000243944.5	AC117386.2	lncRNA	11.2457	6.03577	0.474265	12.7266	4.20909e-37	1.64198e-35
ENSG00000257588.1	AC025154.2	lncRNA	19.1012	6.02474	0.446334	13.4983	1.60077e-41	8.20198e-40
ENSG00000275216.2	AL161431.1	lncRNA	306.973	5.93758	0.347169	17.1028	1.41345e-65	2.84035e-63
ENSG00000259471.1	LINC01169	lncRNA	13.3917	5.93126	0.557285	10.6431	1.87706e-26	3.71756e-25
ENSG00000268621.6	IGFL2-AS1	lncRNA	30.0144	5.91921	0.480318	12.3235	6.76626e-35	2.28847e-33
ENSG00000272620.1	AFAP1-AS1	lncRNA	405.747	5.86336	0.471203	12.4434	1.51904e-35	5.33476e-34
ENSG00000238042.5	LINC02257	lncRNA	8.60543	5.77543	0.453716	12.7292	4.0709e-37	1.59109e-35
ENSG00000213468.7	FIRRE	lncRNA	56.5859	5.77395	0.341099	16.9275	2.82272e-64	5.43374e-62
ENSG00000230838.1	LINC01614	lncRNA	18.3345	5.67944	0.443633	12.8021	1.5952e-37	6.43626e-36
ENSG00000259485.2	LINC02253	lncRNA	76.9065	5.64537	0.350251	16.1181	1.90489e-58	2.68739e-56
ENSG00000223392.1	CLDN10-AS1	lncRNA	8.8322	5.54176	0.508339	10.9017	1.13133e-27	2.42104e-26
ENSG00000260015.1	AC010547.2	lncRNA	9.19282	5.53605	0.606901	9.12183	7.38653e-20	9.0751e-19
ENSG00000259001.3	AL355075.4	lncRNA	16.9392	5.52536	0.804172	6.87088	6.38092e-12	4.02237e-11
ENSG00000234859.5	AC003958.2	lncRNA	5.65042	5.50926	0.602465	9.14452	5.98928e-20	7.4271e-19
ENSG00000227400.2	AC012501.2	lncRNA	5.78014	5.4878	0.605239	9.06715	1.22166e-19	1.47757e-18
ENSG00000256298.1	AC135388.1	lncRNA	5.55258	5.48083	0.517114	10.5989	3.01581e-26	5.89357e-25
ENSG00000249942.1	AC239584.1	lncRNA	8.71992	5.45924	0.492684	11.0806	1.5582e-28	3.51727e-27
ENSG00000253308.2	AC004080.1	lncRNA	14.6363	5.40981	0.514874	10.5071	8.01576e-26	1.52522e-24
ENSG00000171889.4	MIR31HG	lncRNA	6.90393	5.39481	0.533453	10.113	4.83873e-24	8.1095e-23
ENSG00000271216.2	LINC01050	lncRNA	5.89746	5.36849	0.46988	11.4252	3.12772e-30	7.85649e-29
ENSG00000256916.1	AP000851.1	lncRNA	11.9798	5.35601	0.476033	11.2513	2.28097e-29	5.43148e-28
ENSG00000267476.1	AC104365.1	lncRNA	8.40226	5.32803	0.577926	9.21923	2.9923e-20	3.78703e-19
ENSG00000258077.2	AC078923.1	lncRNA	10.1494	5.3221	0.419893	12.6749	8.14541e-37	3.1243e-35
ENSG00000213981.8	AC007277.1	lncRNA	43.5386	5.2759	0.420323	12.552	3.87484e-36	1.41762e-34
ENSG00000224122.2	POU6F2-AS1	lncRNA	5.73276	5.25756	0.765703	6.86632	6.58801e-12	4.14594e-11
ENSG00000247381.3	PLUT	lncRNA	15.0365	5.25376	0.370595	14.1765	1.27991e-45	8.70061e-44
ENSG00000272328.1	AC007128.2	lncRNA	9.10483	5.18092	0.387195	13.3806	7.84656e-41	3.87577e-39
ENSG00000214691.9	LINC01913	lncRNA	5.72918	5.17766	0.661106	7.83182	4.80867e-15	4.08187e-14
ENSG00000260029.2	AC007608.2	lncRNA	5.10608	5.15663	0.637382	8.09033	5.95048e-16	5.47899e-15
ENSG00000250584.3	LINC01511	lncRNA	8.43904	5.11728	0.502956	10.1744	2.57959e-24	4.40026e-23
ENSG00000280109.3	PLAC4	lncRNA	119.33	5.0699	0.359393	14.1068	3.44731e-45	2.26856e-43
ENSG00000248740.6	LINC02428	lncRNA	5.25486	5.06722	0.637754	7.94542	1.93535e-15	1.69704e-14
ENSG00000258551.6	AC104035.1	lncRNA	14.9418	5.05247	0.522261	9.67421	3.88066e-22	5.629e-21
ENSG00000233542.2	AL391845.2	lncRNA	10.87	5.04353	0.382831	13.1743	1.23342e-39	5.71552e-38
ENSG00000230834.1	AC068580.2	lncRNA	4.31873	4.98944	0.540267	9.23514	2.5794e-20	3.28059e-19
ENSG00000259862.1	AC026336.2	lncRNA	3.81945	4.94674	0.463665	10.6688	1.42492e-26	2.84121e-25
ENSG00000236081.1	ELFN1-AS1	lncRNA	279	4.93267	0.22868	21.5701	3.42668e-103	3.00345e-100
ENSG00000261780.3	LINC02582	lncRNA	5.00409	4.92903	0.807739	6.10226	1.0458e-09	5.25641e-09
ENSG00000227674.3	LINC00355	lncRNA	4.54452	4.92899	0.837918	5.88243	4.04296e-09	1.90648e-08
ENSG00000260476.1	AC104794.4	lncRNA	4.56986	4.90738	0.473016	10.3747	3.23344e-25	5.86275e-24
ENSG00000249001.5	AC093895.1	lncRNA	4.95901	4.90576	0.561468	8.73738	2.38582e-18	2.63566e-17
ENSG00000254166.3	CASC19	lncRNA	45.1265	4.89739	0.269215	18.1914	6.03861e-74	2.02244e-71
ENSG00000229970.3	AC007128.1	lncRNA	32.4241	4.89504	0.275538	17.7654	1.31003e-70	3.52724e-68
ENSG00000249937.8	LINC02223	lncRNA	5.08749	4.88135	0.474565	10.2859	8.15497e-25	1.44741e-23
ENSG00000254560.6	BBOX1-AS1	lncRNA	90.2129	4.86665	0.270721	17.9766	2.96971e-72	8.80124e-70
ENSG00000261863.1	LINC01996	lncRNA	12.0801	4.84452	0.442784	10.941	7.33478e-28	1.58696e-26
ENSG00000245694.10	CRNDE	lncRNA	141.861	4.80907	0.218487	22.0107	2.27375e-107	2.23017e-104
ENSG00000224879.1	AC011754.1	lncRNA	5.31799	4.78739	0.839789	5.70071	1.1931e-08	5.32757e-08
ENSG00000280623.1	PCAT14	lncRNA	35.7628	4.77402	0.514822	9.27315	1.80728e-20	2.32369e-19
ENSG00000253405.1	EVX1-AS	lncRNA	18.9832	4.7616	0.450211	10.5764	3.8352e-26	7.43008e-25
ENSG00000250337.7	PURPL	lncRNA	40.607	4.75396	0.512621	9.27383	1.79571e-20	2.30954e-19
ENSG00000224269.1	AP000697.1	lncRNA	3.61249	4.74761	0.393987	12.0502	1.93512e-33	5.93576e-32
ENSG00000224817.2	AC010789.1	lncRNA	4.07931	4.71208	0.580043	8.12366	4.5232e-16	4.21098e-15
ENSG00000235277.1	AF127577.3	lncRNA	12.7675	4.69113	0.525107	8.93367	4.12119e-19	4.78367e-18
ENSG00000225548.7	LINC01980	lncRNA	5.61791	4.68043	0.93689	4.99571	5.86205e-07	2.12952e-06
ENSG00000249509.1	AC023886.1	lncRNA	4.82471	4.67862	0.646305	7.23903	4.51919e-13	3.19328e-12
ENSG00000253363.7	AC090809.1	lncRNA	3.27649	4.66529	0.988422	4.71993	2.35923e-06	7.90985e-06
ENSG00000237686.7	AL109615.3	lncRNA	62.4052	4.66043	0.226663	20.5611	6.1251e-94	4.06973e-91
ENSG00000250874.1	AC010595.1	lncRNA	3.29354	4.6564	0.889094	5.23724	1.62994e-07	6.34885e-07
ENSG00000254548.1	AC105219.2	lncRNA	7.46045	4.65153	0.412006	11.29	1.47097e-29	3.53332e-28
ENSG00000248810.2	LINC02432	lncRNA	68.3007	4.64918	0.487187	9.5429	1.38897e-21	1.93962e-20
ENSG00000231221.1	LINC01593	lncRNA	3.53135	4.64593	0.494742	9.39061	5.96545e-21	7.96069e-20
ENSG00000251138.7	AC090015.1	lncRNA	3.76879	4.62886	0.612529	7.55697	4.12565e-14	3.22009e-13
ENSG00000233340.1	AL139120.1	lncRNA	4.06437	4.6271	1.43572	3.22284	0.00126926	0.00274271
ENSG00000273132.1	AL355312.4	lncRNA	52.4623	4.60434	0.294263	15.647	3.48226e-55	3.99587e-53
ENSG00000261520.5	DLGAP1-AS5	lncRNA	18.771	4.59572	0.658637	6.97762	3.00216e-12	1.95409e-11
ENSG00000261092.1	LINC02178	lncRNA	3.26209	4.59152	0.69674	6.59	4.39817e-11	2.5472e-10
ENSG00000269189.1	AL445223.1	lncRNA	3.26468	4.58478	0.937695	4.88941	1.01139e-06	3.56898e-06
ENSG00000280800.1	FP671120.6	lncRNA	4.75789	4.57936	0.957478	4.78273	1.72928e-06	5.90549e-06
ENSG00000235884.4	LINC00941	lncRNA	41.09	4.57122	0.358467	12.7521	3.03392e-37	1.19601e-35
ENSG00000224563.1	LPP-AS1	lncRNA	2.90074	4.55675	1.53238	2.97365	0.00294282	0.00593302
ENSG00000251577.5	AC105460.2	lncRNA	3.33714	4.55018	0.932577	4.87915	1.06544e-06	3.74912e-06
